# Supplementary material for: The Use of Distinctive Monoclonal Antibodies in FMD VLP- and P1-Based Blocking ELISA for the Seromonitoring of Vaccinated Swine
Source: Int J Mol Sci. 2022 Aug 1;23(15):8542. doi: 10.3390/ijms23158542 (PMC9368795; doi:10.3390/ijms23158542)
Supplement: Supplementary file 1 [file ijms-23-08542-s001.zip]

Archive with 1 entries (1 files):
- ijms-1841943-supplementary.pdf
